# Supplementary material for: Optimizing Traumatic Limb Salvage: Ectopic Implantation and Staged Rotationplasty
Source: Medicina (Kaunas). 2023 Oct 23;59(10):1879. doi: 10.3390/medicina59101879 (PMC10608738; doi:10.3390/medicina59101879)
Supplement: Supplementary file 1 [file medicina-59-01879-s001.zip]

Archive with 8 entries (7 files):
- supplement/
- __MACOSX/._supplement
- supplement/Figure S2.tiff
- __MACOSX/supplement/._Figure S2.tiff
- supplement/Video S1.m4v
- __MACOSX/supplement/._Video S1.m4v
- supplement/Figure S1.JPG
- __MACOSX/supplement/._Figure S1.JPG
